# Supplementary material for: Exploring the Link Between Infections and Primary Osteoarthritis: A Next-Generation Metagenomic Sequencing Approach
Source: Int J Mol Sci. 2024 Dec 24;26(1):20. doi: 10.3390/ijms26010020 (PMC11720077; doi:10.3390/ijms26010020)
Supplement: Supplementary file 1 [file ijms-26-00020-s001.zip]

Archive with 1 entries (1 files):
- ijms-3348776-supplementary.docx
